# Supplementary material for: Kupffer cells determine intrahepatic traffic of PEGylated liposomal doxorubicin
Source: Nat Commun. 2024 Jul 20;15:6136. doi: 10.1038/s41467-024-50568-7 (PMC11271521; doi:10.1038/s41467-024-50568-7)
Supplement: Supplementary file 4 — Source Data [file 41467_2024_50568_MOESM4_ESM.xlsx]

## Sheet: Figure 1b
Figure 1b
MFI variation
Time (h)	Kupffer cells			LSECs			B cells			T cells			pHC			cHC
1	9.58051	10.6185	11.8811	1.36382	1.43958	1.45436	2.06257	2.36098	2.64358	1.47307	5.12443	3.46347	1.2032	0.901826	0.614155	1.2403	1.45885	1.79092
4	18.9452	18.9902	18.2252	1.66554	1.57632	1.59783	2.82651	2.50843	5.10843	4.60334	3.99582	5.67432	2.25114	1.45662	0.563927	1.6036	3.87133	1.49574
8	23.9852	23.9852	23.9402	2.0477	2.03685	2.01122	2.25237	3.35747	2.17856	7.46054	5.9286	7.05971	1.05708	1.00457	0.844749	2.07758	2.11164	2.33018
12	15.2403	23.4002	19.0352	2.69285	3.02114	3.09689	3.61928	4.49398	3.96305	10.1837	8.80585	8.79332	1.4589	0.817352	1.02968	1.4106	1.53548	1.75118
24	20.8802	20.7452	23.4002	2.94052	3.22147	3.33015	2.38072	2.31807	2.36868	2.15172	3.49483	4.53965	1.25114	0.938356	0.570776	0.979186	1.70293	1.48155
36	10.0393	20.7002	15.4222	2.45099	3.13898	3.4725	1.04337	1.82169	3.1253	3.3931	7.14138	6.33103	1.11644	0.910959	1.54338	1.76537	2.72753	2.04068
48	21.1952	8.06705	23.0852	3.33483	2.70296	2.92237	3.75904	3.59245	3.68026	5.05862	5.30146	5.16082	1.79224	0.883562	0.799087	1.71996	1.53264	1.63482

## Sheet: Figure 1c
Figure 1c
%FAM+ cells
Time (h)	Kupffer cells			LSECs			B cells			T cells			pHC			cHC
1	88.5	93.5	97.8	2.45	2.5	2.32	6.96	6.05	6.17	0.82	5.29	2.85	0.64	0.27	0.18	0.43	0.43	0.59
4	97.7	98.1	97.4	6.02	5.07	5.42	6.39	5.31	11	2.44	2.5	3.1	0.26	0.063	0.14	0.26	1.19	0.5
8	97.7	98	98.2	10.3	10.8	8.64	4.56	7.29	5.01	7.38	5.75	6.85	0.21	0.32	0.29	1	0.47	0.78
12	91.6	95.7	95.9	28.5	36.4	44	6.15	5.95	5.93	6.6	9.61	8.68	0.072	0.072	0.11	0.87	0.27	0.4
24	94.4	93.1	96.6	36.1	35.3	44.4	4.77	4.38	4.57	1.32	1.87	2.68	0.092	0.24	0.085	0.37	0.32	0.48
36	89.3	96.8	94.7	23.3	40.5	47.6	0.88	2.76	5.84	1.45	3.07	3.18	0.18	0.11	0.18	1.08	1.3	0.48
48	92.6	75.2	95.7	48.8	29.6	35.4	8.68	7.96	8.51	1.8	2.9	2.01	0.28	0.15	0.19	1.2	0.18	0.37

## Sheet: Figure 1e
Figure 1e
4 h								12 h
	KCs-depletion			KCs-normal					KCs-depletion			KCs-normal
Heart	0.00308414	0.27605	0.309562	0.463434	0.316654	0.354054		Heart	0.6656	0.6828	0.5562	0.6491	1.1468	0.7619
Liver	0.993968	1.04527	1.15951	6.96653	9.77809	9.0292		Liver	2.8875	2.3534	4.0577	16.4547	18.6116	15.5851
Spleen	1.05444	0.880798	0.984786	0.845329	0.683132	0.913833		Spleen	2.2027	7.2838	3.8014	1.5305	1.7821	2.3035
Lung	0.628083	0.882013	0.662342	1.59488	0.759911	0.758198		Lung	0.6317	0.4408	0.5413	0.5064	0.7001	0.8867
Kidney	1.07555	0.939587	0.606062	1.61299	1.70017	1.58502		Kidney	0.4887	0.1819	0.4707	0.5512	0.1579	0.3424

## Sheet: Figure 2a
Figure 2a
	sLip/Dox			Lip/Dox			free Dox
1 h	64.9043	75.7823	46.7919	1.17309	2.52492	3.59657	0	0	0
4 h	11.1695	10.732	13.6537	8.46536	7.86892	10.0185	0	0	0
12 h	14.1192	17.2406	19.9376	76.7269	66.6028	77.4793	0	0	0
24 h	15.004	16.4841	16.0782	32.7915	31.2124	33.0107	0	0	0

## Sheet: Figure 2b
Figure 2b
	sLip/Dox			Lip/Dox			free Dox
1 h	0	0	0	0	0	0	0	0	0
4 h	1.73378	0.485721	0.405664	0.496627	0.224422	0.0971986	0	0	0
12 h	2.80053	1.40265	2.24504	1.38509	2.66578	1.55827	0	0	0
24 h	3.27928	2.3815	3.16648	1.55671	0.435606	0	0	0	0

## Sheet: Figure 2c
Figure 2c
	sLip/Dox			Lip/Dox			free Dox
CV-HCs	0.406448	0.34571	0.333143	0.117945	0.0216135	0.0449937	3.57036	2.43743	3.17918
Mid-HCs	0.162214	0.208988	0.133305	0.0439141	0.0153284	0.0124005	1.11841	1.51912	1.47111
PN-HCs	0.069862	0.054753	0.066467	0.0274089	0.0147925	0.0120469	3.32223	2.13099	2.19102

## Sheet: Figure 2d
Figure 2d
	sLip/Dox			Lip/Dox			free Dox
CV-HCs	0.156857	0.104911	0.074381	0.616258	0.444146	1.60814	0.01818	0.015469	0.011542
Mid-HCs	0.040188	0.034657	0.028093	0.00230844	0.0349439	0.0694696	0.008158	0.003064	0.007045
PN-HCs	0.038208	0.029386	0.038535	0.0310621	0.0576221	0.094157	0.023695	0.022425	0.016296

## Sheet: Figure 2e
Figure 2e
	sLip/Dox			Lip/Dox			free Dox
CV-HCs	0.362586	0.158033	0.256951	0.498086	0.516056	0.473005	0.003306	0.022981	0.008408
Mid-HCs	0.077049	0.105689	0.075105	0.181556	0.262462	0.20327	0.000533	0.00214	0.000604
PN-HCs	0.081199	0.092863	0.0329	0.155629	0.22311	0.397044	0.004648	0.003451	0.010359

## Sheet: Figure 2f
Figure 2f
	sLip/Dox			Lip/Dox			free Dox
CV-HCs	0.856134	1.26737	0.824564	0.628222	0.458047	0.507789	0	0	0
Mid-HCs	0.302332	0.429425	0.460821	0.224437	0.212747	0.235256	0	0	0
PN-HCs	0.287313	0.214573	0.212395	0.181713	0.320153	0.302989	0.00327	0.00351	0.004012

## Sheet: Figure 2g
Figure 2g
	KC	LSEC	cHC	mHC	pHC
1 h	374.957	0	8.42917	3.91834	1.48407
4 h	71.1104	13.1258	2.61076	0.799485	0.824269
12 h	102.595	32.2411	6.03913	2.00258	1.6074
24 h	95.1325	44.1363	22.8967	9.26236	5.54758

[truncated: 35 more sheets: Figure 2h, Figure 2i, Figure 3b, Figure 3c, Figure 3d, Figure 3e, Figure 3f, Figure 3g, Figure 3h, Figure 4a, Figure 4b, Figure 4c, Figure 4d, Figure 4e, Figure 4f, Figure 4g, Figure 4h, Figure 5a, Figure 5b, Figure 5c …]
